# Supplementary material for: Vocal divergence is concordant with genomic evidence for strong reproductive isolation in grasshopper mice (Onychomys)
Source: Ecol Evol. 2019 Nov 6;9(22):12886–96. doi: 10.1002/ece3.5770 (PMC6875671; doi:10.1002/ece3.5770)
Supplement: Supplementary file 4 [file ECE3-9-12886-s004.xlsx]

## Sheet: Information
KEY
MSB: Musem of Southwestern Biology
MSB A: MSB allozyme extract samples
MVZ: Museum of Vertebrate Zoology
OSU COV: Oklahoma State University Collection of Vertebrates

## Sheet: Appendix
Locality	Locality ID	Species	Sample ID	Source	mtDNA haplotype	GenBank mtDNA Accession No.	Comments
Lone Pine, CA	1	O. torridus	219397	MVZ	l_1
Lone Pine, CA	1	O. torridus	219394	MVZ	m_1	MK995504
Lone Pine, CA	1	O. torridus	221401	MVZ	m_1
Lone Pine, CA	1	O. torridus	223724	MVZ	m_1
Lone Pine, CA	1	O. torridus	219393	MVZ
Lone Pine, CA	1	O. torridus	219395	MVZ
Lone Pine, CA	1	O. torridus	219396	MVZ
Lone Pine, CA	1	O. torridus	219398	MVZ
Lone Pine, CA	1	O. torridus	219399	MVZ
Lone Pine, CA	1	O. torridus	219400	MVZ
Lone Pine, CA	1	O. torridus	221400	MVZ
Carefree-Scottsdale, AZ	2	O. torridus	75329	MSB	j_2
Carefree-Scottsdale, AZ	2	O. torridus	75330	MSB	j_2
Carefree-Scottsdale, AZ	2	O. torridus	75332	MSB	j_2
Carefree-Scottsdale, AZ	2	O. torridus	75333	MSB	l_2
Carefree-Scottsdale, AZ	2	O. torridus	75334	MSB	l_2	MK995503
Carefree-Scottsdale, AZ	2	O. torridus	75331	MSB	n_2	MK995505
Carefree-Scottsdale, AZ	2	O. torridus	75335	MSB	o_2	MK995506
Carefree-Scottsdale, AZ	2	O. torridus	75328	MSB
Petrified Forest National Park, AZ	3	O. leucogaster	122896	MSB	p_3
Petrified Forest National Park, AZ	3	O. leucogaster	123107	MSB	p_3
Petrified Forest National Park, AZ	3	O. leucogaster	123102	MSB	x_3	MK995515
Petrified Forest National Park, AZ	3	O. leucogaster	122897	MSB	y_3
Petrified Forest National Park, AZ	3	O. leucogaster	123106	MSB	y_3	MK995516
Petrified Forest National Park, AZ	3	O. leucogaster	122935	MSB
Petrified Forest National Park, AZ	3	O. leucogaster	122978	MSB
Petrified Forest National Park, AZ	3	O. leucogaster	123070	MSB
Petrified Forest National Park, AZ	3	O. leucogaster	123071	MSB
Petrified Forest National Park, AZ	3	O. leucogaster	123072	MSB
Petrified Forest National Park, AZ	3	O. leucogaster	123086	MSB
Petrified Forest National Park, AZ	3	O. leucogaster	123094	MSB
Santa Rita Experimental Range, AZ	4	O. torridus	42		i_4
Santa Rita Experimental Range, AZ	4	O. torridus	38		j_4
Santa Rita Experimental Range, AZ	4	O. torridus	40		j_4
Santa Rita Experimental Range, AZ	4	O. torridus	41		j_4
Santa Rita Experimental Range, AZ	4	O. torridus	70		j_4	MK995501
Santa Rita Experimental Range, AZ	4	O. torridus	72		j_4
Santa Rita Experimental Range, AZ	4	O. torridus	73		j_4
Santa Rita Experimental Range, AZ	4	O. torridus	74		j_4
Santa Rita Experimental Range, AZ	4	O. torridus	39
Santa Rita Experimental Range, AZ	4	O. torridus	43
Santa Rita Experimental Range, AZ	4	O. torridus	44
Santa Rita Experimental Range, AZ	4	O. torridus	45
Santa Rita Experimental Range, AZ	4	O. torridus	46
Santa Rita Experimental Range, AZ	4	O. torridus	47
Santa Rita Experimental Range, AZ	4	O. torridus	48
Santa Rita Experimental Range, AZ	4	O. torridus	49
Santa Rita Experimental Range, AZ	4	O. torridus	67
Santa Rita Experimental Range, AZ	4	O. torridus	68
Santa Rita Experimental Range, AZ	4	O. torridus	69
Santa Rita Experimental Range, AZ	4	O. torridus	71
Animas/Rodeo, NM	5	O. arenicola	46104	MSB A	a_5
Animas/Rodeo, NM	5	O. arenicola	46106	MSB A	a_5
Animas/Rodeo, NM	5	O. arenicola	46112	MSB A	a_5
Animas/Rodeo, NM	5	O. arenicola	B2		a_5
Animas/Rodeo, NM	5	O. arenicola	BAT04		a_5	MK995492
Animas/Rodeo, NM	5	O. arenicola	BAT06		a_5
Animas/Rodeo, NM	5	O. arenicola	55056	MSB A	d_5	MK995495
Animas/Rodeo, NM	5	O. arenicola	55058	MSB A	e_5	MK995496
Animas/Rodeo, NM	5	O. arenicola	BAT03		g_5	MK995498
Animas/Rodeo, NM	5	O. arenicola	GT1		g_5
Animas/Rodeo, NM	5	O. arenicola	46105	MSB	h_5
Animas/Rodeo, NM	5	O. arenicola	46107	MSB A	h_5
Animas/Rodeo, NM	5	O. arenicola	46108	MSB A	h_5
Animas/Rodeo, NM	5	O. arenicola	B1		h_5
Animas/Rodeo, NM	5	O. arenicola	BAT05		h_5	MK995499
Animas/Rodeo, NM	5	O. arenicola	GT03		h_5
Animas/Rodeo, NM	5	O. arenicola	GT2		h_5
Animas/Rodeo, NM	5	O. arenicola	46103	MSB A
Animas/Rodeo, NM	5	O. arenicola	46113	MSB A
Animas/Rodeo, NM	5	O. arenicola	42543	MSB A	a_5
Animas/Rodeo, NM	5	O. leucogaster	55063	MSB A	p_5	MK995507
Animas/Rodeo, NM	5	O. leucogaster	JH01		v_5
Animas/Rodeo, NM	5	O. leucogaster	JH03		v_5
Animas/Rodeo, NM	5	O. leucogaster	T07		v_5
Animas/Rodeo, NM	5	O. leucogaster	T10		v_5	MK995513
Animas/Rodeo, NM	5	O. leucogaster	T08		w_5
Animas/Rodeo, NM	5	O. leucogaster	T11		x_5
Animas/Rodeo, NM	5	O. leucogaster	JH02
Animas/Rodeo, NM	5	O. leucogaster	T02
Animas/Rodeo, NM	5	O. leucogaster	TANK04
Animas/Rodeo, NM	5	O. leucogaster	46095	MSB	w_5	MK995514
Animas/Rodeo, NM	5	O. torridus	51107	MSB A	i_5		Specimen not identified to species in MSB catalogue
Animas/Rodeo, NM	5	O. torridus	51113	MSB A	i_5		Specimen not identified to species in MSB catalogue
Animas/Rodeo, NM	5	O. torridus	53535	MSB	i_5		Specimen not identified to species in MSB catalogue
Animas/Rodeo, NM	5	O. torridus	53536	MSB	i_5		Specimen not identified to species in MSB catalogue
Animas/Rodeo, NM	5	O. torridus	53537	MSB	i_5		Specimen not identified to species in MSB catalogue
Animas/Rodeo, NM	5	O. torridus	53538	MSB	i_5		Specimen not identified to species in MSB catalogue
Animas/Rodeo, NM	5	O. torridus	53539	MSB A	i_5		Specimen not identified to species in MSB catalogue
Animas/Rodeo, NM	5	O. torridus	53540	MSB	i_5		Specimen not identified to species in MSB catalogue
Animas/Rodeo, NM	5	O. torridus	55066	MSB A	i_5
Animas/Rodeo, NM	5	O. torridus	55067	MSB	i_5
Animas/Rodeo, NM	5	O. torridus	AP1		i_5
Animas/Rodeo, NM	5	O. torridus	AP2		i_5
Animas/Rodeo, NM	5	O. torridus	Are01		i_5
Animas/Rodeo, NM	5	O. torridus	R1		i_5
Animas/Rodeo, NM	5	O. torridus	R2		i_5	MK995500
Animas/Rodeo, NM	5	O. torridus	T01		i_5
Animas/Rodeo, NM	5	O. torridus	T03		i_5
Animas/Rodeo, NM	5	O. torridus	T1		i_5
Animas/Rodeo, NM	5	O. torridus	T5		i_5
Animas/Rodeo, NM	5	O. torridus	T9		i_5
Animas/Rodeo, NM	5	O. torridus	51121	MSB A	j_5		Specimen not identified to species in MSB catalogue
Animas/Rodeo, NM	5	O. torridus	51118	MSB A	k_5	MK995502	Specimen not identified to species in MSB catalogue
Animas/Rodeo, NM	5	O. torridus	51111	MSB A			Specimen not identified to species in MSB catalogue
Animas/Rodeo, NM	5	O. torridus	51114	MSB A			Specimen not identified to species in MSB catalogue
Animas/Rodeo, NM	5	O. torridus	55068	MSB A
Animas/Rodeo, NM	5	O. torridus	AP3
Animas/Rodeo, NM	5	O. torridus	AP4
Animas/Rodeo, NM	5	O. torridus	RH07
Animas/Rodeo, NM	5	O. torridus	T12
Pancho Villa, Chihuahua, Mexico	6	O. arenicola	60839	MSB	a_6
Pancho Villa, Chihuahua, Mexico	6	O. arenicola	60840	MSB	h_6
Pancho Villa, Chihuahua, Mexico	6	O. arenicola	60841	MSB	h_6
Pancho Villa, Chihuahua, Mexico	6	O. arenicola	60842	MSB	h_6
Pancho Villa, Chihuahua, Mexico	6	O. arenicola	60843	MSB	h_6
Pancho Villa, Chihuahua, Mexico	6	O. arenicola	60844	MSB
Pancho Villa, Chihuahua, Mexico	6	O. arenicola	60845	MSB
Organ Mountains, NM	7	O. arenicola	1		a_7
Organ Mountains, NM	7	O. arenicola	2		a_7
Organ Mountains, NM	7	O. arenicola	4		a_7
Organ Mountains, NM	7	O. arenicola	5		a_7
Organ Mountains, NM	7	O. arenicola	3		h_7
Organ Mountains, NM	7	O. arenicola	6
Organ Mountains, NM	7	O. arenicola	7
Organ Mountains, NM	7	O. arenicola	8
Organ Mountains, NM	7	O. arenicola	9
Organ Mountains, NM	7	O. arenicola	10
Organ Mountains, NM	7	O. arenicola	11
Organ Mountains, NM	7	O. arenicola	12
Organ Mountains, NM	7	O. arenicola	13
Organ Mountains, NM	7	O. arenicola	14
Organ Mountains, NM	7	O. arenicola	15
Organ Mountains, NM	7	O. arenicola	16
Organ Mountains, NM	7	O. arenicola	17
Organ Mountains, NM	7	O. arenicola	18
Organ Mountains, NM	7	O. arenicola	19
Organ Mountains, NM	7	O. arenicola	20
Organ Mountains, NM	7	O. arenicola	21
Organ Mountains, NM	7	O. arenicola	22
Organ Mountains, NM	7	O. arenicola	23
Organ Mountains, NM	7	O. arenicola	24
Organ Mountains, NM	7	O. arenicola	25
Organ Mountains, NM	7	O. arenicola	26
Organ Mountains, NM	7	O. arenicola	27
Sevilleta National Wildlife Refuge, NM	8	O. arenicola	64213	MSB	a_8
Sevilleta National Wildlife Refuge, NM	8	O. arenicola	64335	MSB	a_8
Sevilleta National Wildlife Refuge, NM	8	O. arenicola	64336	MSB	a_8
Sevilleta National Wildlife Refuge, NM	8	O. arenicola	65160	MSB	a_8
Sevilleta National Wildlife Refuge, NM	8	O. arenicola	79337	MSB	a_8
Sevilleta National Wildlife Refuge, NM	8	O. arenicola	64212	MSB	h_8
Sevilleta National Wildlife Refuge, NM	8	O. arenicola	65159	MSB
Sevilleta National Wildlife Refuge, NM	8	O. arenicola	67997	MSB
Sevilleta National Wildlife Refuge, NM	8	O. arenicola	79336	MSB
Sevilleta National Wildlife Refuge, NM	8	O. arenicola	89817	MSB
Sevilleta National Wildlife Refuge, NM	8	O. arenicola	89818	MSB
Sevilleta National Wildlife Refuge, NM	8	O. arenicola	154631	MSB
Sevilleta National Wildlife Refuge, NM	8	O. arenicola	154632	MSB
Sevilleta National Wildlife Refuge, NM	8	O. arenicola	89816	MSB			Specimen identified as O. leucogaster in MSB catalogue
Sevilleta National Wildlife Refuge, NM	8	O. leucogaster	65149	MSB	q_8	MK995508
Sevilleta National Wildlife Refuge, NM	8	O. leucogaster	65261	MSB	r_8	MK995509
Sevilleta National Wildlife Refuge, NM	8	O. leucogaster-O. arenicola hybrid	64211	MSB	u_8	MK995512	Specimen identified as O. leucogaster in MSB catalogue
Sevilleta National Wildlife Refuge, NM	8	O. leucogaster	67976	MSB	y_8
Sevilleta National Wildlife Refuge, NM	8	O. leucogaster	64214	MSB	z_8	MK995517
Sevilleta National Wildlife Refuge, NM	8	O. leucogaster	65153	MSB			Specimen identified as O. arenicola in MSB catalogue
Sevilleta National Wildlife Refuge, NM	8	O. leucogaster	67990	MSB			Specimen identified as O. arenicola in MSB catalogue
Sevilleta National Wildlife Refuge, NM	8	O. leucogaster	67991	MSB
Sevilleta National Wildlife Refuge, NM	8	O. leucogaster	77843	MSB
Sevilleta National Wildlife Refuge, NM	8	O. leucogaster	77844	MSB
Sevilleta National Wildlife Refuge, NM	8	O. leucogaster	81315	MSB
Sevilleta National Wildlife Refuge, NM	8	O. leucogaster	81500	MSB
Sevilleta National Wildlife Refuge, NM	8	O. leucogaster	81512	MSB
Sevilleta National Wildlife Refuge, NM	8	O. leucogaster	87792	MSB
Sevilleta National Wildlife Refuge, NM	8	O. leucogaster	87793	MSB
Hidalgo del Parral, Chihuahua, Mexico	9	O. arenicola	58311	MSB	a_9
Hidalgo del Parral, Chihuahua, Mexico	9	O. arenicola	58312	MSB	b_9	MK995493
Hidalgo del Parral, Chihuahua, Mexico	9	O. arenicola	58307	MSB	c_9
Hidalgo del Parral, Chihuahua, Mexico	9	O. arenicola	58313	MSB	c_9	MK995494
Hidalgo del Parral, Chihuahua, Mexico	9	O. arenicola	58306	MSB	f_9	MK995497
Hidalgo del Parral, Chihuahua, Mexico	9	O. arenicola	58308	MSB
Hidalgo del Parral, Chihuahua, Mexico	9	O. arenicola	58309	MSB
Hidalgo del Parral, Chihuahua, Mexico	9	O. arenicola	58310	MSB
Rita Blanca Wildlife Management Area, OK	10	O. leucogaster	OK09001	OSU COV	t_10	MK995511
Rita Blanca Wildlife Management Area, OK	10	O. leucogaster	OK09004	OSU COV	t_10
Rita Blanca Wildlife Management Area, OK	10	O. leucogaster	OK09027	OSU COV	t_10
Rita Blanca Wildlife Management Area, OK	10	O. leucogaster	OK09028	OSU COV	t_10
Rita Blanca Wildlife Management Area, OK	10	O. leucogaster	OK09052	OSU COV	t_10
Rita Blanca Wildlife Management Area, OK	10	O. leucogaster	OK09953	OSU COV	t_10
Rita Blanca Wildlife Management Area, OK	10	O. leucogaster	OK09956	OSU COV	t_10
Rita Blanca Wildlife Management Area, OK	10	O. leucogaster	OK11209	OSU COV	t_10
Rita Blanca Wildlife Management Area, OK	10	O. leucogaster	OK11225	OSU COV	t_10
Rita Blanca Wildlife Management Area, OK	10	O. leucogaster	OK09959	OSU COV	z2_10	MK995518
Rita Blanca Wildlife Management Area, OK	10	O. leucogaster	OK09029	OSU COV
Rita Blanca Wildlife Management Area, OK	10	O. leucogaster	OK09942	OSU COV
Rita Blanca Wildlife Management Area, OK	10	O. leucogaster	OK09943	OSU COV
Rita Blanca Wildlife Management Area, OK	10	O. leucogaster	OK09944	OSU COV
Rita Blanca Wildlife Management Area, OK	10	O. leucogaster	OK09958	OSU COV
Rita Blanca Wildlife Management Area, OK	10	O. leucogaster	OK09960	OSU COV
Rita Blanca Wildlife Management Area, OK	10	O. leucogaster	OK09972	OSU COV
Rita Blanca Wildlife Management Area, OK	10	O. leucogaster	OK11217	OSU COV
Rita Blanca Wildlife Management Area, OK	10	O. leucogaster	OK11224	OSU COV
Garden City, KS	11	O. leucogaster	28		s_11
Garden City, KS	11	O. leucogaster	30		s_11	MK995510
Garden City, KS	11	O. leucogaster	32		s_11
Garden City, KS	11	O. leucogaster	29
Garden City, KS	11	O. leucogaster	31
Garden City, KS	11	O. leucogaster	33
Garden City, KS	11	O. leucogaster	34
Garden City, KS	11	O. leucogaster	35
Garden City, KS	11	O. leucogaster	36
Garden City, KS	11	O. leucogaster	37
Chiricahua Mountains, AZ	12	O. torridus	50		j_12
Chiricahua Mountains, AZ	12	O. torridus	51		j_12
Chiricahua Mountains, AZ	12	O. torridus	52		j_12
Chiricahua Mountains, AZ	12	O. torridus	53		j_12
Chiricahua Mountains, AZ	12	O. torridus	54		l_12
Chiricahua Mountains, AZ	12	O. torridus	55
Chiricahua Mountains, AZ	12	O. torridus	56
Chiricahua Mountains, AZ	12	O. torridus	57
Chiricahua Mountains, AZ	12	O. torridus	58
Chiricahua Mountains, AZ	12	O. torridus	59
Chiricahua Mountains, AZ	12	O. torridus	60
Chiricahua Mountains, AZ	12	O. torridus	61
Chiricahua Mountains, AZ	12	O. torridus	62
Chiricahua Mountains, AZ	12	O. torridus	63
Chiricahua Mountains, AZ	12	O. torridus	64
Chiricahua Mountains, AZ	12	O. torridus	65
Chiricahua Mountains, AZ	12	O. torridus	66
